# Supplementary material for: Detecting and monitoring dental plaque levels with digital 2D and 3D imaging techniques
Source: PLoS One. 2022 Feb 15;17(2):e0263722. doi: 10.1371/journal.pone.0263722 (PMC8846510; doi:10.1371/journal.pone.0263722)
Supplement: S1 Data — (XLSX) [file pone.0263722.s001.xlsx]

## Sheet: raw data
subject	tooth	surface	T1ACE	T1BCE	T1CCE	T1DCE	T1ECE	T1FCE	T1GCE	T1HCE	T1ICE	T2ACE	T2BCE	T2CCE	T2DCE	T2ECE	T2FCE	T2GCE	T2HCE	T2ICE	T3ACE	T3BCE	T3CCE	T3DCE	T3ECE	T3FCE	T3GCE	T3HCE	T3ICE	T1A2D	T1B2D	T1C2D	T1D2D	T1E2D	T1F2D	T1G2D	T1H2D	T1I2D	T2A2D	T2B2D	T2C2D	T2D2D	T2E2D	T2F2D	T2G2D	T2H2D	T2I2D	T3A2D	T3B2D
1	16	v	1	0	1	1	0	1	1	1	1	1	1	1	1	1	1	1	1	1	0	0	1	1	0	1	0	0	1	1	1	1	1	0	1	1	1	1	1	1	1	1	1	1	1	1	1	0	0
2	16	v	1	1	1	1	1	1	1	1	0	1	1	1	1	1	1	1	1	1	1	1	1	1	1	1	1	1	1	1	1	1	1	1	1	1	1	0	1	1	1	1	1	1	1	1	1	1	1
3	16	v	1	1	1	1	1	1	0	1	0	1	1	1	1	1	1	1	1	1	1	1	1	1	1	1	0	1	0	1	1	1	1	1	1	0	1	0	1	1	1	1	1	1	1	1	1	1	1
4	16	v	1	1	1	1	1	1	1	1	1	1	1	1	1	1	1	1	1	0	1	1	1	1	1	1	1	1	0	1	1	1	1	1	1	1	1	1	1	1	1	1	1	1	1	1	1	1	1
5	16	v	1	1	1	1	0	1	1	0	1	1	1	1	1	1	1	1	0	1	1	0	0	1	0	0	1	0	1	1	1	1	1	0	1	1	0	1	1	1	1	1	1	1	1	1	1	1	0
6	16	v	0	0	0	0	0	0	0	0	0	1	1	1	1	1	1	1	0	0	0	0	0	1	0	1	0	0	0	0	0	0	0	0	0	0	0	0	1	1	1	1	1	1	1	0	0	0	0
7	16	v	1	1	0	1	1	1	1	1	1	1	1	1	1	1	1	1	1	1	1	0	1	0	0	1	0	1	0	1	1	1	1	1	1	1	1	1	1	1	1	1	1	1	1	1	1	0	0
8	16	v	1	0	1	1	0	1	0	0	0	1	1	1	1	1	1	1	1	0	1	0	1	1	0	1	0	1	0	1	0	1	1	0	1	0	1	0	1	1	1	1	1	1	1	1	0	1	0
9	16	v	1	1	1	1	1	1	1	1	1	1	1	1	1	1	1	1	1	1	1	1	1	1	1	1	1	1	1	1	1	1	1	1	1	1	1	1	1	1	1	1	1	1	1	1	1	1	1
10	16	v	1	1	1	1	0	1	0	1	0	1	1	1	1	1	1	1	1	1	1	1	1	1	0	1	0	1	0	1	1	1	1	1	1	0	1	1	1	1	1	1	1	1	1	1	1	1	1
11	16	v	1	1	1	1	1	1	1	1	1	1	1	1	1	1	1	1	1	1	1	1	1	1	0	1	1	1	0	1	1	1	1	1	1	1	1	1	1	1	1	1	1	1	1	1	1	1	1
12	16	v	0	1	1	0	0	1	0	1	0	1	1	1	1	1	1	1	1	0	0	0	1	0	0	1	0	1	0	1	1	1	1	0	1	0	1	0	1	1	1	1	1	1	1	1	1	0	0
13	16	v	1	0	1	1	0	1	1	1	1	1	1	1	1	0	1	1	1	0	1	0	1	1	0	1	1	0	0	1	0	1	1	0	1	1	1	1	1	1	1	1	0	1	1	1	0	1	0
14	16	v	1	1	1	1	1	1	1	1	1	1	1	1	1	1	1	1	1	1	0	1	1	1	1	1	1	0	1	1	1	1	1	1	1	1	1	1	1	1	1	1	1	1	1	1	1	0	1
15	16	v	1	1	1	1	1	1	1	0	0	1	1	1	1	1	1	1	1	1	1	1	1	1	0	1	1	0	0	1	1	1	1	1	1	1	1	1	1	1	1	1	1	1	1	1	1	1	1
16	16	v	0	1	1	0	0	0	0	0	1	1	1	1	1	1	1	1	1	1	1	1	1	1	0	1	0	0	1	0	1	1	0	0	1	0	0	1	1	1	1	1	1	1	1	1	1	1	1
17	16	v	1	1	1	1	0	1	1	1	0	1	1	1	1	1	1	1	1	1	1	1	1	1	0	1	1	1	0	1	1	1	1	0	1	1	1	1	1	1	1	1	1	1	1	1	1	1	1
18	16	v	1	0	1	1	0	1	0	1	0	1	1	1	1	1	1	1	1	1	1	0	1	1	0	1	0	0	0	1	0	1	1	0	1	0	1	0	1	1	1	1	1	1	1	1	1	1	0
19	16	v	1	1	1	1	0	1	1	1	1	1	1	1	1	1	1	1	1	1	1	1	1	1	0	1	0	0	0	1	1	1	1	0	1	1	1	1	1	1	1	1	1	1	1	1	1	1	1
20	16	v	0	0	1	0	0	1	0	0	0	1	1	1	1	1	1	1	1	1	0	0	1	0	0	1	0	1	1	0	0	1	0	0	1	0	0	0	1	1	1	1	1	1	0	0	1	0	0
1	16	o	1	0	1	1	0	1	1	0	0	1	1	1	1	0	1	0	0	1	1	1	1	1	0	1	0	0	1	1	0	1	1	0	1	0	0	1	1	1	1	1	0	1	0	0	1	1	1
2	16	o	1	1	1	1	0	1	0	1	0	1	1	1	1	0	1	0	1	0	1	1	1	1	0	1	0	1	1	1	1	1	1	1	1	0	1	0	1	1	1	1	1	1	0	1	0	1	1
3	16	o	1	1	1	1	0	1	1	1	0	1	1	1	1	0	1	1	1	1	1	1	1	1	0	1	1	1	1	1	1	1	1	0	1	1	1	0	1	1	1	1	0	1	1	1	1	1	1
4	16	o	1	1	1	1	1	1	1	1	0	1	1	1	1	1	1	1	1	1	1	1	1	1	1	1	1	1	0	1	1	1	1	1	1	1	1	0	1	1	1	1	1	1	1	1	1	1	1
5	16	o	1	1	1	1	1	0	1	0	0	1	1	1	1	1	1	1	1	0	1	1	1	1	1	1	1	1	0	1	1	1	1	1	0	1	0	0	1	1	1	1	1	1	1	1	0	1	1
6	16	o	1	1	1	1	0	1	0	0	0	1	1	1	1	0	1	0	0	0	1	1	1	1	0	1	0	0	0	1	1	1	1	0	1	0	0	0	1	1	1	1	0	1	0	0	0	1	1
7	16	o	1	0	1	1	0	0	0	0	0	1	1	1	1	0	1	0	0	0	1	1	1	1	0	1	0	0	0	1	0	1	1	0	1	0	0	0	1	1	1	1	0	1	0	0	1	1	0
8	16	o	1	1	1	1	1	1	1	1	0	1	1	1	1	1	1	1	0	0	1	1	1	1	1	1	1	0	0	1	1	1	1	1	1	1	1	0	1	1	1	1	1	1	1	0	0	1	1
9	16	o	1	1	1	1	0	1	0	1	0	1	1	1	1	0	1	1	1	0	1	1	1	1	0	1	0	1	0	1	1	1	1	0	1	0	1	0	1	1	1	1	0	1	0	1	1	1	1
10	16	o	1	1	1	1	0	0	0	1	0	1	1	1	1	0	1	0	1	1	1	1	1	1	0	1	0	1	0	1	1	1	1	0	1	1	1	0	1	1	1	1	0	1	0	1	1	1	1
11	16	o	1	1	1	1	0	1	1	1	0	1	1	1	1	0	1	1	0	0	1	1	1	1	0	1	1	1	0	1	1	1	1	0	1	1	1	1	1	1	1	1	0	1	1	1	0	1	1
12	16	o	1	1	1	1	1	1	0	0	0	1	1	1	1	1	0	0	0	0	1	1	1	1	1	0	0	0	0	1	1	1	1	1	1	0	0	0	1	1	1	1	1	0	0	0	0	1	1
13	16	o	1	1	1	1	0	1	0	0	0	1	1	1	1	0	1	0	1	0	1	0	1	1	0	1	0	0	0	1	1	1	1	0	1	0	0	0	1	1	1	1	0	1	0	0	0	1	1
14	16	o	1	1	1	1	1	1	1	1	0	1	1	1	1	0	1	1	1	0	1	1	1	1	0	1	1	1	0	1	1	1	1	1	1	1	1	0	1	1	1	1	0	1	1	1	0	1	1
15	16	o	1	1	1	1	0	1	0	1	0	1	1	1	1	0	1	0	1	1	1	1	1	1	0	1	0	0	1	1	1	1	1	0	1	0	1	0	1	1	1	1	0	1	0	1	0	1	1
16	16	o	1	1	1	1	1	0	1	1	0	1	1	1	1	0	1	1	1	0	1	1	1	0	0	0	1	0	0	1	1	1	1	1	0	1	1	0	1	1	1	1	0	1	1	1	1	1	1
17	16	o	1	1	1	1	0	1	0	0	0	1	1	1	1	0	1	0	0	0	1	1	1	1	0	1	0	0	0	1	1	1	1	0	1	0	0	0	1	1	1	1	0	1	0	0	0	1	1
18	16	o	1	1	1	1	0	1	0	0	0	1	1	1	1	1	1	0	0	0	1	1	1	1	1	1	0	0	0	1	1	1	1	0	1	0	0	0	1	1	1	1	1	1	0	0	1	1	1
19	16	o	1	1	1	1	1	1	0	0	0	1	1	1	1	1	1	1	1	0	1	1	1	1	1	1	0	0	0	1	1	1	1	1	1	0	0	0	1	1	1	1	1	1	0	0	0	1	1
20	16	o	1	1	1	1	0	1	1	0	0	1	1	1	1	0	1	1	0	0	1	1	1	1	0	1	1	0	0	1	1	1	1	0	1	1	0	0	1	1	1	1	0	1	1	0	0	1	1
1	21	v	0	0	0	0	0	1	0	0	0	0	0	0	1	0	1	1	0	0	0	0	0	0	0	0	0	0	0	0	0	0	0	0	1	0	0	0	1	1	1	1	0	1	1	0	0	0	0
2	21	v	1	0	1	1	0	1	1	1	0	1	1	1	1	1	1	1	1	0	1	0	1	1	0	0	0	0	0	1	0	1	1	0	1	1	1	0	1	1	1	1	1	1	1	1	0	1	0
3	21	v	1	1	1	1	1	1	1	1	1	1	1	1	1	1	1	1	1	1	1	1	1	1	0	1	1	1	0	1	1	1	1	1	1	1	1	1	1	1	1	1	1	1	1	1	1	1	1
4	21	v	1	1	1	1	0	1	1	1	1	1	1	1	1	1	1	1	1	1	1	0	1	1	0	1	1	1	1	1	1	1	1	0	1	1	1	1	1	1	1	1	1	1	1	1	1	1	0
5	21	v	0	1	1	1	0	1	0	0	1	1	0	1	1	1	1	0	1	0	1	0	1	0	0	1	0	0	0	0	1	1	1	0	1	1	0	1	1	1	1	1	1	1	0	1	0	1	0
6	21	v	0	0	0	0	0	0	0	0	0	1	1	1	1	0	1	0	0	0	0	0	0	0	0	0	0	0	0	0	0	0	0	0	0	0	0	0	1	1	1	1	0	1	0	0	0	0	0
7	21	v	0	0	0	1	0	0	0	0	0	1	1	1	1	1	1	1	1	0	1	1	1	1	0	1	0	0	0	0	0	0	1	0	1	0	0	0	1	1	1	1	1	1	1	0	1	1	0
8	21	v	1	0	1	1	0	1	0	1	0	1	0	1	1	0	1	1	1	0	1	0	1	1	0	1	1	1	0	1	0	1	1	0	1	0	1	0	1	0	1	1	0	1	0	1	0	1	0
9	21	v	1	1	1	1	0	1	0	1	0	1	1	1	1	0	1	0	0	0	1	1	1	1	0	1	0	0	0	1	1	1	1	0	1	0	1	0	1	1	1	1	0	1	0	1	0	1	1
10	21	v	1	1	1	1	0	1	0	0	1	1	0	1	1	0	1	1	1	1	1	0	1	1	0	1	1	0	1	1	1	1	1	0	1	0	0	1	1	1	1	1	0	1	1	1	1	1	0
11	21	v	0	0	1	1	0	1	1	0	1	1	1	1	1	1	1	1	1	1	0	0	1	1	0	1	1	0	1	1	0	1	1	0	1	1	0	0	1	1	1	1	1	1	1	1	1	0	0
12	21	v	0	0	1	1	1	1	0	1	0	1	1	1	1	1	1	1	1	1	0	0	1	1	0	1	1	0	0	1	1	1	1	1	1	0	1	0	1	1	1	1	1	1	1	1	1	0	0
13	21	v	1	1	1	1	0	1	0	0	1	1	1	1	1	0	1	1	0	0	1	0	1	1	0	1	0	0	0	1	1	1	1	0	1	0	0	0	1	1	1	1	0	1	1	0	1	1	1
14	21	v	0	1	1	1	1	1	1	1	1	1	1	1	1	1	1	1	1	1	0	1	1	1	0	1	1	1	1	0	1	1	1	1	1	1	1	1	1	1	1	1	1	1	1	1	1	1	1
15	21	v	1	1	1	1	0	1	1	1	0	1	1	1	1	0	1	1	1	0	1	1	1	1	0	1	0	0	0	1	1	1	1	0	1	1	1	0	1	1	1	1	0	1	1	1	0	1	1
16	21	v	0	1	1	1	0	1	1	0	1	1	1	1	1	1	1	1	0	1	0	0	1	1	0	1	0	0	1	1	1	1	1	0	1	1	0	1	1	1	1	1	1	1	1	1	1	0	0
17	21	v	1	0	1	0	0	0	0	0	1	1	1	1	1	0	1	1	1	0	1	0	0	0	0	0	0	0	0	1	1	1	0	0	0	0	0	1	1	1	1	1	0	1	1	1	0	1	1
18	21	v	0	0	0	0	0	1	0	1	1	1	1	1	1	0	1	1	1	1	0	0	0	1	0	1	0	1	0	0	0	1	0	0	1	0	1	1	1	1	1	1	0	1	1	1	1	0	0
19	21	v	1	1	1	1	1	1	0	1	0	1	1	1	1	1	1	1	1	0	1	0	1	1	0	1	0	0	0	1	1	1	1	1	1	0	0	0	1	1	1	1	1	1	1	1	0	1	1
20	21	v	1	0	1	0	0	1	0	1	1	1	1	1	1	0	1	1	0	0	0	0	0	1	0	1	0	0	0	1	0	1	1	0	1	0	1	0	1	1	1	1	0	1	1	0	0	0	0
1	21	o	0	0	0	1	0	1	0	1	0	0	0	0	1	0	1	0	0	0	0	0	0	1	0	0	0	0	0	0	0	0	1	0	1	0	1	0	1	0	1	1	0	1	0	0	0	0	0
2	21	o	1	1	1	1	0	1	1	1	0	1	1	1	1	0	1	1	1	0	1	1	1	1	0	1	1	1	0	1	1	1	1	1	1	1	1	0	1	1	1	1	0	1	1	1	0	1	1
3	21	o	1	1	1	1	0	1	1	1	0	1	1	1	1	0	1	0	1	1	1	1	1	1	0	1	0	1	0	1	1	1	1	0	1	1	1	0	1	1	1	1	0	1	0	1	0	1	1
4	21	o	1	1	1	1	0	1	1	1	0	1	1	1	1	0	1	1	1	1	1	1	1	1	0	1	1	1	1	1	1	1	1	0	1	1	1	1	1	1	1	1	0	1	1	1	1	1	1
5	21	o	1	1	1	1	1	1	1	1	1	1	1	1	1	1	1	1	1	0	1	1	1	1	1	1	1	1	0	1	1	1	1	1	1	1	1	1	1	1	1	1	1	1	1	1	0	1	1
6	21	o	1	0	1	1	0	1	0	0	0	0	0	1	1	0	1	1	0	0	0	0	1	1	0	1	0	0	0	1	0	1	1	0	1	0	0	0	1	0	1	1	0	1	0	0	0	0	0
7	21	o	0	0	0	1	0	1	0	0	1	0	1	1	1	0	1	1	1	1	0	0	1	0	0	1	0	0	1	0	0	1	1	0	1	0	0	1	0	1	1	1	0	1	1	0	1	0	0
8	21	o	1	1	1	1	1	1	1	1	1	1	0	1	1	0	1	1	1	1	0	0	0	1	0	0	1	1	1	1	1	1	1	1	1	1	1	1	1	0	1	1	0	1	1	1	1	0	0
9	21	o	1	1	0	1	0	1	1	1	1	1	1	1	1	0	1	1	1	1	0	1	1	0	0	1	0	0	1	1	1	1	1	0	1	1	1	0	1	1	1	1	0	1	1	1	1	1	1
10	21	o	1	1	1	1	0	1	1	1	0	1	1	1	1	0	1	1	1	1	1	1	1	1	0	1	1	1	0	1	1	1	1	0	1	1	1	0	1	1	1	1	0	1	1	1	1	1	1
11	21	o	1	1	1	1	0	1	1	1	1	1	1	1	1	0	1	1	1	1	1	1	1	1	0	1	1	1	1	1	1	1	1	0	1	1	1	1	1	1	1	1	0	1	1	1	1	1	1
12	21	o	1	1	1	1	0	1	1	1	1	1	1	0	1	0	1	1	1	1	1	1	0	1	0	1	1	1	1	1	1	1	1	0	1	1	1	1	1	1	1	1	0	1	1	1	1	1	1
13	21	o	1	1	1	1	0	1	1	0	0	1	1	1	1	0	1	1	0	0	1	1	1	1	0	1	1	0	0	1	1	1	1	0	1	1	0	0	1	1	1	1	0	1	1	0	0	1	1
14	21	o	0	0	0	1	0	1	1	1	0	1	1	1	1	0	1	1	1	0	0	0	1	1	0	1	0	0	0	0	0	1	1	0	1	1	1	0	1	1	1	1	0	1	1	1	0	0	0
15	21	o	0	1	0	1	0	1	1	0	0	1	1	0	1	0	1	1	1	0	0	1	1	1	0	0	0	1	0	0	1	0	1	0	1	1	1	0	1	1	1	1	0	1	1	1	0	0	1
16	21	o	1	1	1	1	0	1	1	1	0	1	1	1	1	0	1	1	1	1	1	0	1	1	0	0	1	1	1	1	1	1	1	0	1	1	1	0	1	1	1	1	0	1	1	1	1	1	0
17	21	o	1	1	1	1	0	1	1	0	1	1	1	1	1	0	1	1	1	1	1	1	1	1	0	1	1	1	1	1	1	1	1	0	1	1	0	1	1	1	1	1	0	1	1	1	1	1	1
18	21	o	1	0	0	1	0	1	1	1	0	1	0	1	1	0	1	1	1	0	1	0	0	1	0	1	1	1	1	1	0	1	1	0	1	1	1	0	1	0	1	1	0	1	1	1	0	1	0
19	21	o	1	1	1	1	1	1	0	1	0	1	1	1	1	1	1	0	1	1	1	1	1	1	1	1	0	1	1	1	1	1	1	1	1	0	1	0	1	1	1	1	1	1	0	1	1	1	1
20	21	o	1	1	1	1	0	1	1	0	0	1	0	1	1	0	1	1	0	0	1	0	0	1	0	1	1	1	0	1	1	1	1	0	1	1	0	0	1	0	1	1	0	1	1	0	0	1	0
1	24	v	1	0	1	1	1	0	1	0	0	1	1	1	1	1	1	1	0	0	0	0	0	1	0	0	0	0	0	0	0	1	1	1	1	1	1	1	1	1	1	1	1	1	1	0	1	1	0
2	24	v	1	1	1	1	0	1	1	1	0	1	1	1	1	1	1	0	1	0	0	1	1	0	0	1	0	1	0	1	1	1	1	0	1	1	1	1	1	1	1	1	1	1	1	1	0	0	1
3	24	v	1	1	1	1	0	1	0	0	0	1	1	1	1	1	1	1	1	0	1	1	1	1	0	1	0	0	0	1	1	1	1	0	1	0	0	0	1	1	1	1	1	1	1	1	0	1	1
4	24	v	1	1	1	1	1	1	1	1	0	1	1	1	1	0	1	1	1	0	1	1	1	1	0	0	0	0	0	1	1	1	1	1	1	1	1	0	1	1	1	1	0	1	1	1	0	1	1
5	24	v	1	0	1	1	0	1	1	1	0	1	0	1	1	0	1	1	1	1	0	0	1	1	0	1	1	1	1	1	0	1	1	0	1	1	1	0	1	0	1	1	0	1	1	1	1	0	0
6	24	v	0	0	1	0	0	1	0	0	1	1	1	1	1	0	1	1	1	0	0	0	0	0	0	1	0	0	0	0	0	1	0	0	1	0	0	1	1	1	1	1	0	1	1	1	0	0	0
7	24	v	1	1	1	1	0	1	1	1	0	1	1	1	1	1	1	1	1	0	1	0	1	1	0	1	0	0	0	1	1	1	1	0	1	1	1	0	1	1	1	1	1	1	1	1	1	0	1
8	24	v	1	1	1	1	0	1	0	0	0	1	1	1	1	0	1	1	1	0	1	1	1	1	0	1	0	1	0	1	1	1	1	0	1	0	0	0	1	1	1	1	0	1	1	1	0	1	1
9	24	v	1	1	1	1	1	1	0	0	0	1	1	1	1	1	1	1	0	0	1	1	1	1	1	1	0	0	0	1	1	1	1	1	1	1	0	0	1	1	1	1	1	1	1	1	0	1	1
10	24	v	1	1	1	1	0	1	0	0	0	1	1	1	1	0	1	1	0	0	1	0	1	1	0	1	0	0	0	1	1	1	1	1	1	0	0	0	1	1	1	1	1	1	1	0	0	1	0
11	24	v	1	0	1	1	0	1	1	0	0	1	1	1	1	1	1	1	1	0	0	0	1	1	0	1	0	0	0	1	1	1	1	0	1	0	0	0	1	1	1	1	1	1	1	1	0	1	1
12	24	v	0	0	0	0	0	1	0	0	0	1	1	1	1	1	1	1	1	0	0	0	1	0	0	1	0	0	0	0	1	1	0	0	1	0	0	0	1	1	1	1	1	1	1	1	0	0	0
13	24	v	1	1	1	1	0	1	0	0	0	1	1	1	1	0	1	0	1	0	1	0	1	1	0	1	0	0	0	1	1	1	1	0	1	0	0	0	1	1	1	1	0	1	0	0	0	1	0
14	24	v	1	1	1	1	1	1	1	1	0	1	1	1	1	1	1	1	1	1	1	1	1	1	1	1	1	1	0	1	1	1	1	1	1	1	1	0	1	1	1	1	1	1	1	1	1	1	1
15	24	v	1	1	1	1	0	1	0	1	0	1	1	1	1	1	1	1	1	0	1	1	1	1	0	1	1	1	0	1	1	1	1	0	1	1	1	0	1	1	1	1	1	1	1	1	0	1	1
16	24	v	1	1	1	1	1	0	0	0	0	1	1	1	1	1	1	1	1	0	1	1	1	1	1	1	1	0	0	1	1	1	1	1	0	0	0	0	1	1	1	1	1	1	1	1	0	1	1
17	24	v	1	0	1	0	0	1	0	1	0	1	1	1	1	1	1	1	1	0	0	0	1	0	0	1	0	1	0	1	0	1	0	0	1	0	1	0	1	1	1	1	1	1	1	1	0	0	0
18	24	v	1	0	1	1	0	1	1	1	0	1	1	1	1	1	1	1	1	0	0	0	1	0	0	1	0	1	0	1	0	1	1	0	1	1	1	0	1	1	1	1	1	1	1	1	0	0	0
19	24	v	1	1	1	1	0	1	0	0	0	1	1	1	1	0	1	1	1	0	1	1	1	0	0	1	0	0	0	1	1	1	1	0	1	0	0	0	1	1	1	1	0	1	1	1	0	1	1
20	24	v	0	0	1	0	0	1	0	0	0	1	1	1	1	0	1	0	1	0	0	0	1	1	0	1	1	0	0	0	0	1	0	0	1	0	0	0	1	1	1	1	0	1	0	1	0	0	0
1	24	o	1	1	1	1	0	1	0	0	0	0	1	1	1	0	1	1	0	0	0	1	1	1	0	1	1	0	0	1	1	1	1	0	0	1	0	0	0	1	1	1	0	1	1	0	0	0	1
2	24	o	1	1	1	1	0	1	0	0	0	1	1	1	1	0	1	0	0	0	1	1	1	1	0	1	0	0	0	1	1	1	1	0	1	0	0	0	1	1	1	1	0	1	0	0	0	1	1
3	24	o	1	1	1	1	0	1	1	1	0	1	1	1	1	0	1	1	1	0	1	1	1	1	0	1	1	0	0	1	1	1	1	0	1	1	1	0	1	1	1	1	0	1	1	1	0	1	1
4	24	o	1	0	1	1	0	1	1	0	0	1	1	1	1	0	1	1	0	0	1	0	1	1	0	1	1	0	0	1	1	1	1	0	1	1	0	0	1	1	1	1	0	1	1	0	0	1	0
5	24	o	1	0	1	1	0	1	1	1	1	1	0	1	1	1	1	1	1	0	1	0	1	1	0	1	1	1	0	1	0	1	1	0	1	1	1	1	1	0	1	1	1	1	1	1	0	1	0
6	24	o	0	1	1	1	0	1	0	0	0	0	0	1	1	0	1	0	0	0	0	0	1	1	0	1	0	0	0	1	1	1	1	0	1	0	0	0	0	0	1	1	0	1	0	0	0	1	0
7	24	o	0	0	1	1	0	1	0	0	0	1	0	1	1	0	1	1	1	0	1	0	1	1	0	1	1	0	0	1	0	1	1	0	1	0	0	0	1	0	1	1	0	1	0	0	0	0	0
8	24	o	1	1	1	1	0	1	1	1	0	1	1	1	1	0	1	1	1	0	1	1	1	1	0	1	1	1	0	1	1	1	1	0	1	1	1	0	1	1	1	1	0	1	1	1	0	1	1
9	24	o	0	0	1	1	0	1	1	0	0	0	0	0	1	0	1	0	0	0	0	0	0	1	0	1	0	0	0	1	0	1	1	0	1	1	0	0	0	0	1	1	0	1	1	0	0	0	0
10	24	o	1	1	1	1	0	1	1	0	0	1	1	1	1	0	1	1	1	0	1	1	1	1	0	1	1	1	0	1	1	1	1	0	1	1	0	0	1	1	1	1	0	1	1	1	0	1	1
11	24	o	1	1	1	1	0	1	0	0	0	1	1	1	1	0	1	1	1	0	1	1	1	1	0	1	0	1	0	1	1	1	1	0	1	0	0	0	1	1	1	1	0	1	1	0	1	1	1
12	24	o	1	1	1	1	0	1	1	0	0	1	1	1	1	0	1	1	0	0	1	1	1	1	1	1	0	0	0	1	1	1	1	0	1	1	0	0	1	1	1	1	0	1	1	0	0	1	1
13	24	o	1	0	1	1	0	1	1	1	0	1	1	1	1	0	1	1	1	0	1	0	0	1	0	1	1	1	0	1	0	1	1	0	1	1	0	0	1	0	1	1	0	1	0	1	1	1	0
14	24	o	1	1	1	1	0	1	1	0	0	1	1	1	1	0	1	1	0	0	1	1	1	1	0	1	1	0	0	1	1	1	1	0	1	1	0	0	1	1	1	1	0	1	1	0	0	1	1
15	24	o	1	0	1	1	0	1	0	0	0	1	1	1	1	0	1	1	1	0	1	1	1	1	0	1	1	1	0	1	0	1	1	0	1	0	0	0	1	1	1	1	0	1	1	1	0	1	1
16	24	o	1	1	1	1	0	0	1	0	1	1	1	1	1	0	1	1	1	0	1	1	1	0	0	1	0	0	0	1	1	1	1	0	0	1	0	1	1	1	1	1	0	1	1	1	0	1	1
17	24	o	1	0	1	1	0	1	0	0	0	1	1	1	1	0	1	1	1	0	1	1	1	1	0	0	0	0	0	1	1	1	1	0	1	0	0	0	1	1	1	1	0	1	1	1	0	1	1
18	24	o	1	0	1	1	0	0	0	1	0	0	0	1	1	0	0	1	0	0	0	0	0	1	0	0	0	0	0	1	0	1	1	0	0	0	1	0	1	1	1	1	0	1	1	0	0	0	0
19	24	o	1	1	1	1	0	1	0	1	0	1	1	1	1	0	1	1	1	0	1	1	1	1	0	1	0	1	0	1	1	1	1	0	1	0	0	0	1	1	1	1	0	1	0	0	0	1	1
20	24	o	1	0	1	0	0	1	0	0	0	1	0	1	1	0	1	0	0	0	1	0	1	1	0	1	0	0	0	1	0	1	0	0	1	0	0	0	1	0	1	1	0	1	0	0	0	1	0
1	36	v	1	0	1	1	0	1	1	1	0	1	1	1	1	1	1	1	1	0	0	0	1	1	0	1	1	1	1	1	1	1	1	0	1	1	1	0	1	1	1	1	1	1	1	1	0	1	0
2	36	v	1	1	1	1	1	1	0	1	0	1	1	1	1	1	1	1	1	0	1	1	1	1	0	1	0	1	0	1	1	1	1	1	1	0	1	0	1	1	1	1	1	1	0	1	0	1	1
3	36	v	1	0	1	1	0	1	0	0	0	1	1	1	1	1	1	1	0	0	1	0	1	1	0	0	1	0	0	1	0	1	1	0	1	0	0	0	1	1	1	1	1	1	0	0	0	1	0
4	36	v	1	1	1	1	1	1	0	0	0	1	1	1	1	1	1	0	1	0	1	1	1	1	1	1	0	0	0	1	1	1	1	1	1	0	0	0	1	1	1	1	1	1	0	1	0	1	1
5	36	v	1	0	1	1	0	1	0	0	0	1	0	1	1	0	1	1	1	1	1	0	1	1	0	1	1	1	1	1	0	1	1	0	1	0	1	0	1	0	1	1	0	1	1	1	1	1	0
6	36	v	1	1	1	1	0	1	0	0	0	1	1	1	1	0	1	0	0	0	1	1	1	1	0	1	0	0	0	1	1	1	1	0	1	0	0	0	1	1	1	1	0	1	0	0	0	1	1
7	36	v	1	1	1	1	0	1	0	0	0	1	1	1	1	1	1	1	0	0	1	1	1	1	0	0	1	0	0	1	1	1	1	0	1	1	1	0	1	1	1	1	1	1	1	1	0	1	1
8	36	v	1	1	1	1	0	1	0	0	0	1	1	1	1	0	1	1	1	0	1	0	1	1	0	1	0	1	0	1	1	1	1	0	1	1	1	0	1	1	1	1	0	1	1	1	0	1	0
9	36	v	1	1	1	1	0	1	0	1	0	1	1	1	1	0	1	0	1	0	0	0	1	1	0	1	0	0	0	1	1	1	1	0	1	0	0	0	1	1	1	1	0	1	0	1	0	1	0
10	36	v	1	1	1	1	0	1	0	1	0	1	1	1	1	0	1	0	1	0	1	1	1	1	0	1	0	1	0	1	1	1	1	0	1	0	1	0	1	1	1	1	0	1	0	1	0	1	1
11	36	v	0	0	1	0	0	1	0	0	1	1	1	1	1	0	1	0	1	1	1	0	1	0	0	0	0	1	1	0	0	1	0	0	1	0	0	1	1	1	1	1	0	1	0	1	1	1	0
12	36	v	0	0	1	1	0	1	0	0	0	0	1	1	0	0	1	0	0	0	0	0	1	1	0	1	0	0	0	0	0	1	1	0	1	0	0	0	0	1	1	1	0	1	0	0	0	0	0
13	36	v	1	0	1	1	0	1	0	0	0	1	1	1	1	0	1	1	1	0	1	0	1	1	0	1	1	0	0	1	0	1	1	0	1	0	0	0	1	1	1	1	0	1	1	0	0	1	0
14	36	v	1	1	1	1	1	1	1	1	0	1	1	1	1	1	1	1	1	0	1	0	1	1	0	1	1	1	0	1	1	1	1	1	1	1	1	0	1	1	1	1	1	1	1	1	0	1	1
15	36	v	0	1	1	0	0	1	0	0	0	1	1	1	1	1	1	0	1	0	0	1	1	0	0	1	0	0	0	0	1	1	0	0	1	0	1	0	1	1	1	1	1	1	1	1	0	0	1
16	36	v	1	1	1	1	0	1	0	0	0	1	1	1	1	1	1	1	1	1	0	1	1	0	0	1	1	1	0	1	1	1	1	0	1	0	0	1	1	1	1	1	1	1	1	1	1	0	1
17	36	v	1	1	1	1	0	1	1	0	0	1	1	1	1	0	1	1	1	0	1	1	1	0	0	1	0	0	0	1	1	1	0	0	1	1	1	0	1	1	1	1	0	1	1	1	0	1	1
18	36	v	0	1	1	1	0	1	0	0	0	1	1	1	1	0	1	1	0	0	0	0	1	0	0	1	1	1	0	1	1	1	1	0	1	1	0	0	1	1	1	1	0	1	1	1	1	0	0
19	36	v	1	1	1	1	0	1	1	0	0	1	1	1	1	0	1	1	0	0	1	1	1	1	0	1	1	0	0	1	1	1	1	0	1	1	0	0	1	1	1	1	1	1	1	0	0	1	1
20	36	v	1	0	1	1	0	1	0	1	1	1	1	1	1	0	1	0	1	0	1	0	1	1	0	1	0	1	0	1	1	1	1	0	1	0	1	1	1	1	1	1	0	1	0	1	1	1	0
1	36	o	0	0	0	0	0	0	0	0	0	0	0	1	1	0	1	0	0	0	0	0	0	0	0	0	0	0	0	0	0	0	0	0	0	0	0	0	0	1	1	1	0	1	0	0	0	0	0
2	36	o	1	1	1	1	1	1	0	0	0	1	1	1	1	0	1	0	0	0	0	1	1	1	0	1	0	0	0	1	1	1	1	1	1	0	0	0	1	1	1	1	1	1	0	0	0	0	1
3	36	o	1	1	1	1	0	1	0	1	0	1	1	1	1	0	1	1	1	0	1	1	1	1	0	1	1	1	0	1	1	1	1	0	1	0	1	0	1	1	1	1	0	1	1	1	0	1	1
4	36	o	1	1	1	1	1	1	0	0	0	1	1	1	1	1	1	1	1	0	1	1	1	1	1	1	1	1	0	1	1	1	1	1	1	1	0	0	1	1	1	1	1	1	1	1	0	1	1
5	36	o	1	1	1	1	1	0	1	0	1	1	1	1	1	1	1	1	1	1	1	1	1	1	1	1	1	0	1	1	1	1	1	1	0	1	0	1	1	1	1	1	1	1	1	1	1	1	1
6	36	o	1	1	1	1	1	1	1	0	0	1	1	1	1	1	1	1	0	1	1	1	1	1	1	1	1	0	1	1	1	1	1	1	1	1	0	0	1	1	1	1	1	1	1	0	1	1	1
7	36	o	1	0	1	1	0	1	0	0	1	1	1	1	1	0	1	1	1	1	1	0	1	1	0	1	0	1	0	1	0	1	1	0	1	0	0	1	1	1	1	1	0	1	0	0	1	1	0
8	36	o	1	1	1	1	1	1	1	1	1	1	1	1	1	1	1	1	1	1	1	1	1	1	0	1	1	0	1	1	1	1	1	1	1	1	1	0	1	1	1	1	1	1	1	1	1	1	1
9	36	o	1	1	1	1	0	1	1	1	1	1	1	1	1	0	1	0	1	1	1	0	1	1	0	1	0	0	1	1	1	1	1	0	1	1	0	1	1	1	1	1	0	1	0	0	1	1	0
10	36	o	1	0	1	1	0	1	0	0	0	0	0	1	1	0	1	1	1	0	0	0	1	1	0	1	1	0	0	1	0	1	1	0	1	0	0	0	1	0	1	1	0	1	1	1	0	1	0
11	36	o	1	1	1	1	0	1	0	0	0	1	1	1	1	0	1	1	1	0	1	1	1	1	0	1	0	0	0	1	1	1	1	0	1	0	0	0	1	1	1	1	0	1	0	0	0	1	1
12	36	o	1	1	1	1	1	1	0	0	1	1	1	1	1	1	1	0	0	1	1	1	0	1	0	1	0	0	1	1	1	1	1	1	1	0	0	1	1	1	1	1	1	1	0	0	1	0	1
13	36	o	1	0	1	1	0	0	1	0	0	1	1	1	1	0	0	1	0	0	1	1	1	1	0	0	1	0	0	1	0	1	1	0	0	0	0	0	1	1	1	1	0	0	0	0	0	1	0
14	36	o	1	1	1	1	0	1	0	0	0	1	1	1	1	0	1	0	0	0	1	1	1	1	0	1	0	1	0	1	1	1	1	0	1	0	0	0	1	1	1	1	0	1	0	0	0	1	1
15	36	o	1	1	1	1	0	0	0	0	0	1	1	1	1	0	1	0	0	0	1	1	1	1	0	1	0	0	0	1	1	1	1	0	1	0	0	0	1	1	1	1	0	1	0	0	0	1	1
16	36	o	1	1	1	0	1	0	1	0	0	1	1	1	1	1	1	1	1	1	1	1	1	1	0	1	1	1	1	1	1	1	1	1	1	1	1	1	1	1	1	1	1	1	1	1	1	1	1
17	36	o	1	0	0	1	0	1	1	1	0	1	1	1	1	0	1	1	1	0	1	1	1	1	0	0	0	0	0	1	0	0	1	0	1	0	1	0	1	1	1	1	0	1	0	1	0	1	0
18	36	o	1	1	1	1	0	1	0	0	1	1	1	1	1	1	1	0	1	1	1	0	0	1	0	0	0	0	0	1	1	1	1	0	1	0	0	0	1	1	1	1	1	1	1	1	1	1	0
19	36	o	1	1	1	1	0	1	0	1	0	1	1	1	1	0	1	0	1	0	1	1	0	1	0	1	0	0	0	1	1	1	1	0	1	0	0	0	1	1	1	1	0	1	0	0	0	1	1
20	36	o	1	0	1	1	0	1	1	1	0	1	0	1	1	0	1	1	1	0	1	0	1	1	0	1	1	0	0	1	0	1	1	0	1	1	1	0	1	0	1	1	0	1	1	0	0	1	0
1	41	v	0	0	0	1	0	1	0	0	0	1	1	1	1	1	1	1	0	0	0	0	0	1	0	0	0	0	1	0	0	0	1	0	1	0	0	0	1	1	1	1	1	1	1	0	0	0	0
2	41	v	0	1	1	1	1	1	1	1	0	1	1	1	1	1	1	1	1	1	0	1	1	1	0	1	0	0	0	1	1	1	1	1	1	1	1	0	1	1	1	1	0	1	1	1	0	0	1
3	41	v	1	1	1	1	0	1	1	0	0	1	1	1	1	1	1	1	1	0	1	1	1	1	0	1	1	1	0	1	1	1	1	0	1	1	0	0	1	1	1	1	1	1	1	1	0	1	1
4	41	v	1	1	1	1	0	1	1	1	0	1	1	1	1	0	1	1	1	1	1	0	0	1	0	1	0	1	1	1	1	1	1	0	1	1	1	1	1	1	1	1	0	1	1	1	1	1	0
5	41	v	1	0	1	1	0	1	0	1	0	1	0	1	1	0	1	1	1	0	1	0	1	1	0	1	1	1	0	1	0	1	1	0	1	0	0	0	1	0	1	1	0	1	1	1	0	1	0
6	41	v	0	0	0	1	0	1	0	0	0	0	0	1	1	0	1	1	0	0	0	0	0	1	0	1	1	0	0	0	0	0	1	0	1	0	0	0	0	0	1	1	0	1	1	0	0	0	0
7	41	v	1	0	1	1	0	1	0	0	1	1	1	1	1	1	1	1	1	1	1	0	0	1	0	1	0	0	1	1	0	1	1	0	1	0	0	1	1	1	1	1	1	1	1	1	1	0	1
8	41	v	1	1	1	1	0	1	1	1	0	1	1	1	1	0	1	1	1	0	1	1	1	1	0	1	1	1	0	1	1	1	1	0	1	1	1	0	1	1	1	1	0	1	1	1	0	1	1
9	41	v	1	1	1	1	1	1	1	1	1	1	1	1	1	1	1	1	1	1	1	1	1	1	1	1	1	1	1	1	1	1	1	1	1	1	1	1	1	1	1	1	1	1	1	1	1	1	1
10	41	v	1	0	1	1	0	1	1	1	0	1	0	1	1	1	1	1	1	0	1	0	1	1	0	1	1	1	0	1	0	1	1	0	1	1	1	0	1	0	1	1	1	1	1	1	0	1	0
11	41	v	0	0	1	1	0	1	1	1	0	1	1	1	1	1	1	1	1	1	1	0	1	1	0	1	1	1	0	0	1	1	1	0	1	1	1	0	1	1	1	1	1	1	1	1	1	1	1
12	41	v	1	1	1	1	1	1	1	1	0	1	1	1	1	1	1	1	1	1	1	1	1	1	0	1	1	1	0	1	1	1	1	1	1	1	0	0	1	1	1	1	1	1	1	1	1	1	1
13	41	v	1	0	1	1	0	1	0	1	0	1	1	1	1	0	1	1	1	0	1	0	1	1	0	1	0	0	0	1	0	1	1	0	1	0	1	0	1	1	1	1	0	1	0	1	0	1	0
14	41	v	1	1	0	1	0	1	1	1	0	1	1	1	1	1	1	1	1	0	1	1	0	1	0	1	0	0	0	1	1	1	1	0	1	1	1	0	1	1	1	1	1	1	1	1	0	1	1
15	41	v	1	0	0	1	0	1	1	1	0	1	1	1	1	1	1	1	1	0	1	0	1	1	0	1	1	1	0	1	0	1	1	0	1	1	1	0	1	1	1	1	1	1	1	1	0	1	0
16	41	v	1	1	1	1	0	1	1	1	1	1	1	1	1	1	1	1	1	1	0	1	1	1	0	1	1	1	1	1	1	1	1	0	1	1	1	1	1	1	1	1	1	1	1	1	1	1	1
17	41	v	1	0	1	1	0	1	0	0	1	1	1	1	1	0	1	1	1	1	1	0	0	1	0	0	0	0	1	1	1	1	1	0	1	0	0	1	1	1	1	1	0	1	1	1	1	1	0
18	41	v	1	0	1	1	0	1	1	1	1	1	1	1	1	0	1	1	1	1	1	0	0	1	0	0	1	0	1	1	0	1	1	0	1	1	0	1	1	1	1	1	0	1	1	1	1	1	0
19	41	v	1	1	1	1	1	1	1	1	0	1	1	1	1	1	1	1	1	0	1	0	1	1	0	1	1	1	0	1	1	1	1	1	1	1	1	0	1	1	1	1	1	1	1	1	0	1	1
20	41	v	0	0	1	1	0	1	1	0	0	1	0	1	1	0	1	1	1	0	0	0	1	1	0	1	1	1	0	1	0	1	1	0	1	1	0	0	1	0	1	1	0	1	1	1	0	1	0
1	41	o	0	0	0	1	0	1	1	1	0	1	1	0	1	0	1	1	1	1	0	1	0	0	0	0	1	1	1	1	0	0	1	0	1	1	1	0	1	1	1	1	0	1	1	1	1	0	1
2	41	o	1	1	1	1	0	1	1	1	0	1	1	1	1	1	1	1	1	1	1	1	0	1	0	0	1	1	0	1	1	1	1	0	1	1	1	0	1	1	1	1	0	1	1	1	1	1	1
3	41	o	1	0	1	1	0	1	1	1	0	1	1	1	1	0	1	1	1	0	1	1	1	1	0	1	1	1	0	1	1	1	1	0	1	1	1	0	1	1	1	1	0	1	1	1	0	1	1
4	41	o	1	1	1	1	0	1	1	1	0	1	1	1	1	0	1	1	1	0	1	0	1	1	0	1	1	1	0	1	1	1	1	0	1	1	1	0	1	1	1	1	0	1	1	1	1	1	0
5	41	o	1	1	1	1	0	1	1	1	0	1	1	1	1	0	1	1	1	0	1	0	1	1	0	1	1	1	0	1	1	1	1	0	1	1	1	0	1	1	1	1	0	1	1	1	0	1	1
6	41	o	0	0	1	1	0	1	1	1	0	0	0	1	1	0	1	1	1	0	1	0	0	1	0	1	0	1	0	0	0	1	1	0	1	1	1	0	0	0	1	1	0	1	1	1	0	1	0
7	41	o	0	0	0	1	0	1	0	0	0	1	1	1	1	0	1	1	1	0	1	1	0	1	0	0	1	1	0	1	0	0	1	0	1	0	0	0	1	1	1	1	0	1	0	1	0	0	0
8	41	o	1	1	1	1	0	1	1	1	0	1	1	1	1	0	1	1	1	0	1	0	1	1	0	1	0	0	0	1	1	1	1	0	1	1	1	0	1	1	1	1	0	1	1	1	0	1	0
9	41	o	0	0	0	1	0	1	1	1	0	1	1	1	1	0	1	1	1	0	0	0	0	1	0	1	1	1	0	1	0	1	1	0	1	1	1	0	1	1	1	1	0	1	1	1	0	1	0
10	41	o	1	1	1	1	0	1	1	1	1	1	1	1	1	0	1	1	1	1	1	1	1	1	0	1	1	1	1	1	1	1	1	0	1	1	1	1	1	1	1	1	0	1	1	1	1	1	1
11	41	o	1	1	1	1	0	1	1	0	0	1	1	1	1	0	1	1	1	0	1	1	1	1	0	1	1	0	0	1	1	1	1	0	1	1	0	0	1	1	1	1	0	1	1	1	0	1	1
12	41	o	1	1	1	1	0	1	1	0	0	0	1	1	1	0	1	1	0	0	1	1	0	1	0	0	1	0	0	1	1	1	1	0	1	0	1	0	1	1	1	1	0	1	1	1	0	1	1
13	41	o	1	1	1	1	0	1	0	0	0	1	1	1	1	0	1	0	0	0	1	1	1	1	0	1	0	0	0	1	1	1	1	0	1	0	0	0	1	1	1	1	0	1	0	0	0	1	1
14	41	o	0	1	0	1	0	1	1	0	0	1	1	0	1	0	1	1	1	1	0	0	0	0	0	1	0	1	0	0	1	0	1	0	1	1	1	0	1	1	1	1	0	1	1	1	1	0	1
15	41	o	1	0	0	1	0	1	0	1	0	1	1	0	1	0	1	1	1	0	1	1	0	1	0	0	0	1	1	1	1	0	1	0	1	1	1	1	1	1	0	1	0	1	1	1	0	1	1
16	41	o	1	1	1	1	0	1	1	1	0	1	1	1	1	0	1	1	1	1	1	1	0	0	0	0	0	1	0	1	1	1	1	0	1	1	1	0	1	1	1	1	0	1	1	1	1	1	1
17	41	o	1	1	0	1	0	1	1	1	1	1	1	1	1	0	1	1	1	1	1	1	1	1	0	1	1	1	1	1	1	0	1	0	1	1	1	1	1	1	1	1	0	1	1	1	1	1	1
18	41	o	1	0	1	1	0	1	1	1	0	1	1	1	1	1	1	1	1	1	0	0	0	1	0	0	1	1	0	1	0	1	1	0	1	0	1	0	1	1	1	1	0	1	1	1	1	0	0
19	41	o	1	1	1	1	0	1	1	1	0	1	1	1	1	0	1	1	1	0	1	1	1	1	0	1	1	1	0	1	1	1	1	0	1	1	1	0	1	1	1	1	0	1	1	1	0	1	1
20	41	o	1	1	1	1	0	1	1	1	0	1	1	1	1	0	1	1	1	1	1	1	1	1	0	1	1	1	0	1	1	1	1	0	1	1	1	0	1	1	1	1	0	1	1	0	1	1	1
1	44	v	0	1	0	0	0	0	0	0	1	0	1	0	1	0	1	0	0	0	0	1	0	0	0	0	0	1	0	1	1	1	1	0	0	0	0	1	0	1	0	1	0	1	0	0	0	0	1
2	44	v	1	1	1	1	1	1	1	0	0	1	1	1	1	1	1	1	0	0	1	0	1	1	0	1	0	0	0	1	1	1	1	1	1	1	0	0	1	1	1	1	1	1	1	0	0	1	1
3	44	v	1	1	1	1	0	1	0	1	0	1	1	1	1	0	1	1	1	0	1	1	1	1	0	1	1	1	0	1	1	1	1	0	1	0	0	0	1	1	1	1	0	1	1	1	0	1	1
4	44	v	1	1	1	1	0	1	1	0	0	1	1	1	1	0	1	1	1	0	1	0	0	1	0	0	1	0	0	1	1	1	1	0	1	1	0	0	1	1	1	1	1	1	1	1	1	0	0
5	44	v	1	0	1	1	0	0	1	0	0	1	0	1	1	0	1	1	0	0	1	0	1	1	0	1	1	0	0	1	0	1	1	0	0	1	0	0	1	0	1	1	0	1	1	0	0	1	0
6	44	v	1	0	1	1	0	1	1	0	0	1	1	1	1	0	1	0	0	0	1	0	0	1	0	1	0	0	0	1	0	1	1	0	1	1	0	0	1	1	1	1	0	1	0	0	0	1	0
7	44	v	1	1	1	1	0	1	1	0	0	1	1	1	1	0	1	0	0	0	0	0	1	1	0	1	0	0	0	1	1	1	1	0	1	1	0	0	1	1	1	1	0	1	1	1	0	1	1
8	44	v	1	0	1	1	0	1	1	0	0	1	1	1	1	0	1	1	0	0	1	0	1	1	0	1	1	0	0	1	0	1	1	0	1	1	0	0	1	1	1	1	0	1	1	0	0	1	0
9	44	v	1	0	1	1	1	1	0	0	0	1	1	1	1	1	1	1	1	0	1	0	1	1	1	1	0	0	0	1	0	1	1	1	1	0	0	0	1	1	1	1	1	1	1	1	0	1	0
10	44	v	1	1	1	1	0	1	1	0	0	0	1	1	1	0	1	0	0	0	0	1	1	1	0	1	0	0	0	1	1	1	1	0	1	1	0	0	1	1	1	1	0	1	0	0	0	1	1
11	44	v	0	0	1	1	0	1	0	0	0	1	1	1	1	0	1	1	1	0	1	1	1	1	0	1	0	0	0	0	0	1	1	0	1	0	0	0	1	1	1	1	0	1	1	1	0	1	1
12	44	v	1	1	1	1	0	1	0	0	0	1	1	1	1	0	1	1	0	0	1	1	1	1	0	0	0	0	0	1	1	1	1	0	1	0	0	0	1	1	1	1	0	1	1	0	0	1	1
13	44	v	1	0	1	1	0	1	1	1	0	1	0	1	1	0	1	1	1	0	1	0	1	1	0	1	1	1	0	1	0	1	1	0	1	0	0	0	1	1	1	1	0	1	0	0	0	1	1
14	44	v	1	1	1	1	0	1	1	1	0	1	1	1	1	1	1	1	1	0	1	1	1	1	0	1	1	0	0	1	1	1	1	0	1	1	1	0	1	1	1	1	1	1	1	1	0	1	1
15	44	v	1	1	1	1	0	1	0	0	1	1	1	1	1	0	1	1	0	1	1	1	1	1	0	1	0	0	1	1	1	1	1	0	1	1	0	1	1	1	1	1	0	1	1	1	0	1	1
16	44	v	1	1	1	1	0	0	0	0	0	1	1	1	1	0	1	1	1	0	1	1	1	1	0	1	1	0	0	1	1	1	1	0	1	1	0	0	1	1	1	1	0	1	1	1	1	1	1
17	44	v	1	1	1	0	0	0	0	0	0	1	1	1	1	1	1	1	1	0	0	0	1	0	0	1	0	0	0	1	1	1	0	0	0	0	0	0	1	1	1	1	1	1	1	1	0	0	0
18	44	v	0	0	0	0	0	0	0	0	0	1	1	1	1	1	1	1	1	0	0	0	0	1	0	0	0	0	0	0	0	0	0	0	0	0	0	0	1	1	1	1	1	1	1	1	0	0	0
19	44	v	1	1	1	1	1	1	0	1	0	1	1	1	1	1	1	0	1	0	1	0	1	1	1	1	0	1	0	1	1	1	1	1	1	0	0	0	1	1	1	1	1	1	0	1	0	1	1
20	44	v	1	0	1	1	0	1	1	1	0	1	1	1	1	0	1	0	1	0	1	1	1	1	0	1	1	1	0	1	1	1	1	0	1	1	1	0	1	1	1	1	0	1	1	1	0	1	1
1	44	o	1	0	0	1	1	0	0	0	0	1	0	1	1	1	1	0	0	0	1	0	0	1	1	0	0	0	0	1	0	0	1	1	0	0	0	0	1	0	1	1	1	1	0	0	0	1	0
2	44	o	1	1	1	1	1	1	0	0	0	1	1	1	1	1	1	1	0	0	0	1	1	0	0	1	0	0	0	1	1	1	1	1	1	0	0	0	1	1	1	1	1	1	1	0	0	0	1
3	44	o	1	1	1	1	0	1	1	1	0	1	1	1	1	0	1	1	1	0	1	1	1	1	0	1	1	1	0	1	1	1	1	0	1	1	1	0	1	1	1	1	1	1	1	1	0	1	1
4	44	o	1	1	1	1	0	1	1	0	0	1	1	1	1	0	1	1	1	0	1	1	1	1	0	1	1	1	0	1	1	1	1	0	1	1	0	0	1	1	1	1	0	1	1	1	0	1	0
5	44	o	1	1	1	1	1	1	1	0	0	1	1	1	1	1	1	1	0	0	1	1	1	1	1	0	1	0	0	1	1	1	1	1	1	1	0	0	1	1	1	1	1	1	1	1	0	1	1
6	44	o	1	1	1	1	0	1	1	0	0	1	1	1	1	0	1	0	0	0	1	0	0	1	0	1	0	0	0	1	1	1	1	0	1	1	0	0	1	1	1	1	0	1	0	0	0	1	0
7	44	o	1	1	1	1	0	1	1	1	0	1	1	1	1	0	1	1	1	0	1	1	1	1	0	1	1	1	0	1	1	1	1	0	1	0	1	0	1	1	1	1	1	1	1	1	0	1	1
8	44	o	1	1	1	1	1	1	1	0	1	1	1	1	1	0	1	1	0	1	1	1	1	1	0	1	1	0	1	1	1	1	1	1	1	1	0	1	1	1	1	1	0	1	1	0	1	1	1
9	44	o	1	1	1	1	0	1	1	0	1	1	1	1	1	1	1	1	1	1	1	1	1	1	0	1	1	0	1	1	1	1	1	0	1	1	0	1	1	1	1	1	1	1	1	1	1	1	1
10	44	o	1	1	1	1	0	1	0	0	0	1	0	1	1	0	1	1	0	0	1	0	1	1	0	1	1	0	0	1	1	1	1	0	1	0	0	0	1	1	1	1	0	1	1	0	0	1	1
11	44	o	1	1	1	1	0	1	0	0	0	1	1	1	1	0	1	1	1	0	1	1	1	1	0	1	0	0	0	1	1	1	1	1	1	0	0	0	1	1	1	1	0	1	0	1	0	1	1
12	44	o	0	1	1	0	1	1	0	0	0	1	1	1	0	1	0	0	0	0	1	1	0	1	1	0	0	0	0	0	1	1	0	1	1	0	0	0	0	1	1	0	0	0	0	1	0	1	1
13	44	o	1	1	1	1	0	1	1	0	0	1	1	1	1	0	1	1	1	0	1	1	1	1	0	1	1	1	0	1	1	1	1	0	1	1	0	0	1	1	1	1	0	1	1	0	0	1	1
14	44	o	1	1	1	1	0	1	0	0	0	1	1	1	1	0	1	1	0	0	0	1	1	1	0	1	0	0	0	1	1	1	1	1	1	0	0	0	1	1	1	1	0	1	1	0	0	1	1
15	44	o	1	1	1	1	0	1	0	0	0	1	1	1	1	0	1	0	0	0	0	1	0	1	0	1	0	0	0	1	1	1	1	0	1	0	0	0	1	1	1	1	0	1	1	0	0	1	1
16	44	o	1	1	1	1	0	0	0	0	0	1	1	1	1	0	1	1	0	0	1	1	1	1	0	1	1	0	0	1	1	1	1	0	0	0	0	0	1	1	1	1	0	1	1	1	1	1	1
17	44	o	1	1	1	1	1	1	0	1	0	1	1	1	1	0	1	1	1	0	1	1	1	1	0	1	0	1	0	1	1	1	1	1	1	0	1	0	1	1	1	1	0	1	1	1	0	1	1
18	44	o	1	1	1	1	0	1	1	0	0	1	1	1	1	0	1	1	1	0	0	1	1	0	0	0	0	0	0	1	1	1	1	0	1	1	0	1	1	1	1	1	0	1	1	1	1	0	1
19	44	o	1	1	1	1	0	1	1	1	0	1	1	1	1	0	1	1	1	0	1	1	1	1	0	1	1	1	0	1	1	1	1	0	1	0	1	0	1	1	1	1	0	1	1	1	0	1	1
20	44	o	1	1	1	1	0	1	1	0	0	1	0	1	1	0	1	0	0	0	1	0	1	1	0	1	0	0	0	1	1	1	1	0	1	1	0	0	1	0	1	1	0	1	0	0	0	1	1
[truncated: 34 more columns]
